# Supplementary material for: Repeated α-GalCer Administration Induces a Type 2 Cytokine-Biased iNKT Cell Response and Exacerbates Atopic Skin Inflammation in Vα14Tg NC/Nga Mice
Source: Biomedicines. 2021 Nov 4;9(11):1619. doi: 10.3390/biomedicines9111619 (PMC8615984; doi:10.3390/biomedicines9111619)
Supplement: Supplementary file 1 [file biomedicines-09-01619-s001.zip]

Archive with 1 entries (1 files):
- biomedicines-1375500-supplementary.pdf
